# Supplementary material for: Diagnostic Fragmentations of Animal and Fungal Sterols/Stanols Obtained by APCI–Tandem Mass Spectrometry: A Route Towards Unknown Free Sterol Identification
Source: Metabolites. 2025 Oct 16;15(10):674. doi: 10.3390/metabo15100674 (PMC12565904; doi:10.3390/metabo15100674)
Supplement: Supplementary file 1 [file metabolites-15-00674-s001.zip]

Archive with 1 entries (1 files):
- metabolites-3855604-supplementary.pdf
